# Supplementary material for: Relationship Between Quantitative MRI and Radiological, Histological, and Biochemical Measures of Intervertebral Disc Health in Client‐Owned, Nonchondrodystrophic‐Breed Dogs
Source: JOR Spine. 2025 Aug 13;8(3):e70105. doi: 10.1002/jsp2.70105 (PMC12350182; doi:10.1002/jsp2.70105)
Supplement: Supplementary file 1 — Data S1: Spreadsheet of all of the quantitative MRI and disc health measurements used in the data analyses. [file JSP2-8-e70105-s001.xlsx]

## Sheet: Data
Sample info						Biochem Data		MRI Data								Histology
Dog	Age (yrs)	Sex	Disc Level	Disc Number	Region	% Water	GAG (ug/mg)	MSME T2*	MSME T2	T2	aT2rho	aT1rho	T1rho	ADC	Pfirrmann Grade	AF Morphology	AF Chond. Metaplasia	Tears & Clefts	NP Chond. Prolif.	Notochordal cells NP	NP AB/PR	Endplate Morphology	New Bone Formation	Subchondral Sclerosis	Total
1	6.8	F	T11/T12	1	NP	QC	QC	15	46	38	41	96	60	QC	3	2	3	3	2	2	0	1	2	1	16
1	6.8	F	T11/T12	1	AFv	QC	QC	9	32	34	34.5	81	48	QC	3	2	3	3	2	2	0	1	2	1	16
1	6.8	F	T11/T12	1	AFd			12	33	35	38	85	48	QC	3	2	3	3	2	2	0	1	2	1	16
1	6.8	F	T12/T13	2	NP	QC	QC	18	48	53	45	122	78	QC	3	3	3	3	4	2	1	1	2	1	20
1	6.8	F	T12/T13	2	AFv	QC	QC	12	34	35	35	102	54	QC	3	3	3	3	4	2	1	1	2	1	20
1	6.8	F	T12/T13	2	AFd			13	44	41	42	117	64	QC	3	3	3	3	4	2	1	1	2	1	20
1	6.8	F	T13/L1	3	NP	QC	QC	20	55	55	48	136	89	QC	3	QC	QC	QC	QC	QC	QC	QC	QC	QC	QC
1	6.8	F	T13/L1	3	AFv	QC	QC	14	31	35	36	99	50	QC	3	QC	QC	QC	QC	QC	QC	QC	QC	QC	QC
1	6.8	F	T13/L1	3	AFd			16	36	36	35	107	58	QC	3	QC	QC	QC	QC	QC	QC	QC	QC	QC	QC
1	6.8	F	L1/L2	4	NP	QC	QC	16	44	40	38	113	72	QC	4	3	3	4	6	2	1	2	3	2	26
1	6.8	F	L1/L2	4	AFv	QC	QC	12	30	33	36	108	56	QC	4	3	3	4	6	2	1	2	3	2	26
1	6.8	F	L1/L2	4	AFd			16	36	34	35	106	62	QC	4	3	3	4	6	2	1	2	3	2	26
1	6.8	F	L2/L3	5	NP	QC	QC	17	58	38	37	110	70	QC	4	3	3	4	5	2	2	2	3	1	25
1	6.8	F	L2/L3	5	AFv	QC	QC	17	35	33	33	95	50	QC	4	3	3	4	5	2	2	2	3	1	25
1	6.8	F	L2/L3	5	AFd			28.5	51	36	33	102	58	QC	4	3	3	4	5	2	2	2	3	1	25
1	6.8	F	L3/L4	6	NP	QC	QC	26	68	61	57	151	103.5	QC	3	1	2	2	1	2	0	0	1	0	9
1	6.8	F	L3/L4	6	AFv	QC	QC	9	32	32	33	93	51	QC	3	1	2	2	1	2	0	0	1	0	9
1	6.8	F	L3/L4	6	AFd			14	35	29	33	108	49	QC	3	1	2	2	1	2	0	0	1	0	9
1	6.8	F	L4/L5	7	NP	QC	QC	32	90	80	80	235	157	QC	2	0	2	1	1	1	1	0	0	0	6
1	6.8	F	L4/L5	7	AFv	QC	QC	16	33	34	35	98	52	QC	2	0	2	1	1	1	1	0	0	0	6
1	6.8	F	L4/L5	7	AFd			15	32	25	29	98	45	QC	2	0	2	1	1	1	1	0	0	0	6
1	6.8	F	L5/L6	8	NP	QC	QC	28	76	66	63	161	110	QC	3	0	2	2	3	1	0	1	0	1	10
1	6.8	F	L5/L6	8	AFv	QC	QC	16	37	39	44	109	69	QC	3	0	2	2	3	1	0	1	0	1	10
1	6.8	F	L5/L6	8	AFd			13	36	42	43	135	76	QC	3	0	2	2	3	1	0	1	0	1	10
1	6.8	F	L6/L7	9	NP	QC	QC	15	56	66	42.5	127	86	QC	3	1	3	2	1	1	1	1	1	0	11
1	6.8	F	L6/L7	9	AFv	QC	QC	9	35	43	38	116.5	74	QC	3	1	3	2	1	1	1	1	1	0	11
1	6.8	F	L6/L7	9	AFd			16	36	51	38	106	63	QC	3	1	3	2	1	1	1	1	1	0	11
1	6.8	F	L7/S1	10	NP	QC	QC	13	66	85	64	145.5	148	QC	5	3	3	3	5	2	2	3	1	1	23
1	6.8	F	L7/S1	10	AFv	QC	QC	19	40	70	34	93	88	QC	5	3	3	3	5	2	2	3	1	1	23
1	6.8	F	L7/S1	10	AFd			10	45	72	35	104	106	QC	5	3	3	3	5	2	2	3	1	1	23
2	10.2	F	T11/T12	1	NP	0.65534	446.771	33	74	69	75	177	96	919	1	1	2	2	1	1	2	0	0	0	9
2	10.2	F	T11/T12	1	AFv	0.532819	224.313	11	40	36	42	118	59	821	1	1	2	2	1	1	2	0	0	0	9
2	10.2	F	T11/T12	1	AFd			9	44	31	39	129	65	239	1	1	2	2	1	1	2	0	0	0	9
2	10.2	F	T12/T13	2	NP	0.760638	453.812	35	66	59	64	166	86	959	1	2	2	2	1	1	1	1	1	0	11
2	10.2	F	T12/T13	2	AFv	0.58651	166.72	14	29	33	38	105	53	837	1	2	2	2	1	1	1	1	1	0	11
2	10.2	F	T12/T13	2	AFd			14	41	35	39	116	63	291	1	2	2	2	1	1	1	1	1	0	11
2	10.2	F	T13/L1	3	NP	0.745527	591.722	40	74	67	72	172	95	1037	2	0	2	1	1	2	1	0	0	0	7
2	10.2	F	T13/L1	3	AFv	0.538647	96.669	14	29	32	38	102	51	824	2	0	2	1	1	2	1	0	0	0	7
2	10.2	F	T13/L1	3	AFd			15	40	36	42	117.5	62	376	2	0	2	1	1	2	1	0	0	0	7
2	10.2	F	L1/L2	4	NP	0.717439	331.166	45	81	73	80	186	101	1009	2	0	2	1	2	2	1	0	0	0	8
2	10.2	F	L1/L2	4	AFv	0.531323	148.828	15	30	31	36	106	48	779	2	0	2	1	2	2	1	0	0	0	8
2	10.2	F	L1/L2	4	AFd			16	38	32	37	114	57	801	2	0	2	1	2	2	1	0	0	0	8
2	10.2	F	L2/L3	5	NP	0.780973	509.579	48	96	84	90	211	115	994	2	2	2	2	1	2	2	1	0	0	12
2	10.2	F	L2/L3	5	AFv	0.533884	91.1812	16	30	28	34	98	45	763	2	2	2	2	1	2	2	1	0	0	12
2	10.2	F	L2/L3	5	AFd			17	37	31	37	110	51	972	2	2	2	2	1	2	2	1	0	0	12
2	10.2	F	L3/L4	6	NP	0.806283	823.577	41	90	79	86	202	111	900	1	0	3	1	1	1	1	1	0	0	8
2	10.2	F	L3/L4	6	AFv	0.571066	187.736	18	36	34	40	110	53	798	1	0	3	1	1	1	1	1	0	0	8
2	10.2	F	L3/L4	6	AFd			19	38	32	36	110.5	53	1209	1	0	3	1	1	1	1	1	0	0	8
2	10.2	F	L4/L5	7	NP	0.816754	756.972	42	90	81	85	198	110	912	1	0	3	1	2	2	1	0	0	0	9
2	10.2	F	L4/L5	7	AFv	0.553648	127.669	18	37	35	41	113	53	740	1	0	3	1	2	2	1	0	0	0	9
2	10.2	F	L4/L5	7	AFd			19	39	31	33	108	49	1127	1	0	3	1	2	2	1	0	0	0	9
2	10.2	F	L5/L6	8	NP	0.768831	637.391	41	105	93	102	221	129	902	1	0	2	1	2	1	1	0	0	0	7
2	10.2	F	L5/L6	8	AFv	0.585678	182.689	15	41	36	44	119	61	749	1	0	2	1	2	1	1	0	0	0	7
2	10.2	F	L5/L6	8	AFd			17	39	38	43	117.5	57	813	1	0	2	1	2	1	1	0	0	0	7
2	10.2	F	L6/L7	9	NP	0.786957	578.826	37	106	92	100.5	238	133.5	952	2	0	2	1	1	1	1	1	0	0	7
2	10.2	F	L6/L7	9	AFv	0.577708	168.331	15	38	32	41	123	59	792	2	0	2	1	1	1	1	1	0	0	7
2	10.2	F	L6/L7	9	AFd			17	36	32	39	121	58	1039	2	0	2	1	1	1	1	1	0	0	7
2	10.2	F	L7/S1	10	NP	0.787554	242.311	32	90	83	88	237	136	1037	1	1	3	2	3	1	1	0	0	0	11
2	10.2	F	L7/S1	10	AFv	0.62536	182.359	12	31	32	34	111	56.5	837	1	1	3	2	3	1	1	0	0	0	11
2	10.2	F	L7/S1	10	AFd			21	35	28	32	121	51	833	1	1	3	2	3	1	1	0	0	0	11
3	11	F	T11/T12	1	NP	QC	QC	28	120	115	123	229	163	774	1	0	2	1	1	0	0	0	0	1	5
3	11	F	T11/T12	1	AFv	QC	QC	16	33	38	36	80	50	709	1	0	2	1	1	0	0	0	0	1	5
3	11	F	T11/T12	1	AFd			22	35	39	45.5	91	56	634	1	0	2	1	1	0	0	0	0	1	5
3	11	F	T12/T13	2	NP	QC	QC	20	63	57	58	146	88	1094	3	1	2	2	3	2	1	1	0	1	13
3	11	F	T12/T13	2	AFv	QC	QC	17	30	36	36	83	58	861	3	1	2	2	3	2	1	1	0	1	13
3	11	F	T12/T13	2	AFd			18	40	40	43	115	65	782	3	1	2	2	3	2	1	1	0	1	13
3	11	F	T13/L1	3	NP	QC	QC	38	140	145	134	284	223	533	1	0	2	1	1	0	0	0	0	1	5
3	11	F	T13/L1	3	AFv	QC	QC	20	34	44	34	76	61	837	1	0	2	1	1	0	0	0	0	1	5
3	11	F	T13/L1	3	AFd			17	38	44	41	101	65	359	1	0	2	1	1	0	0	0	0	1	5
3	11	F	L1/L2	4	NP	QC	QC	30	118	114	112	246	177	860.5	2	0	2	1	0	0	0	0	0	0	3
3	11	F	L1/L2	4	AFv	QC	QC	20	31	38	33	77	53	889	2	0	2	1	0	0	0	0	0	0	3
3	11	F	L1/L2	4	AFd			17	30	40	39	104	61	538	2	0	2	1	0	0	0	0	0	0	3
3	11	F	L2/L3	5	NP	QC	QC	30	100	91	97	226	126	1064	3	0	3	1	2	2	1	0	0	1	10
3	11	F	L2/L3	5	AFv	QC	QC	17	37	38	36	83	51	884	3	0	3	1	2	2	1	0	0	1	10
3	11	F	L2/L3	5	AFd			17	39	36	38	102	50	862	3	0	3	1	2	2	1	0	0	1	10
3	11	F	L3/L4	6	NP	QC	QC	38	123	108	114	240	151	899	2	0	3	1	1	0	0	0	0	0	5
3	11	F	L3/L4	6	AFv	QC	QC	18	30	30	31	67	37	854	2	0	3	1	1	0	0	0	0	0	5
3	11	F	L3/L4	6	AFd			18	32	33	35	89	47	784	2	0	3	1	1	0	0	0	0	0	5
3	11	F	L4/L5	7	NP	QC	QC	33.5	125	117	123	253	165	796	2	1	1	1	1	0	0	0	0	1	5
3	11	F	L4/L5	7	AFv	QC	QC	16	34	33	33	74	43	776	2	1	1	1	1	0	0	0	0	1	5
3	11	F	L4/L5	7	AFd			17	33	34	37	90	51	683	2	1	1	1	1	0	0	0	0	1	5
3	11	F	L5/L6	8	NP	QC	QC	29	122.5	112	119	254.5	161	864	2	1	2	0	1	0	0	0	0	1	5
3	11	F	L5/L6	8	AFv	QC	QC	14	29	31	29	72	40	823	2	1	2	0	1	0	0	0	0	1	5
3	11	F	L5/L6	8	AFd			17	37	36	41	99	53	685	2	1	2	0	1	0	0	0	0	1	5
3	11	F	L6/L7	9	NP	QC	QC	29	121	113.5	119	249.5	165	815	2	0	2	1	0	0	0	0	0	1	4
3	11	F	L6/L7	9	AFv	QC	QC	15	30	35	34	85	46	886	2	0	2	1	0	0	0	0	0	1	4
3	11	F	L6/L7	9	AFd			16	37	41	44	106	58	836	2	0	2	1	0	0	0	0	0	1	4
3	11	F	L7/S1	10	NP	QC	QC	28	61	54	55.5	141	84	853	3	1	3	1	1	1	2	0	0	0	9
3	11	F	L7/S1	10	AFv	QC	QC	18	34	44	39	101	63	412	3	1	3	1	1	1	2	0	0	0	9
3	11	F	L7/S1	10	AFd			17	46	45	46	120	69	882	3	1	3	1	1	1	2	0	0	0	9
4	11	F	T11/T12	1	NP	0.721814	501.94	34	88	80	86	186	114	837	1	0	1	1	1	1	0	0	0	0	4
4	11	F	T11/T12	1	AFv	0.480349	161.367	15	30	31.5	34	85	45	905	1	0	1	1	1	1	0	0	0	0	4
4	11	F	T11/T12	1	AFd			8	41	34	42	135	72	787	1	0	1	1	1	1	0	0	0	0	4
4	11	F	T12/T13	2	NP	0.714685	581.922	39	68	58	60	144	80	812	2	1	2	2	2	2	0	0	0	0	9
4	11	F	T12/T13	2	AFv	0.516189	137.761	15	28	30	34	82	43	775	2	1	2	2	2	2	0	0	0	0	9
4	11	F	T12/T13	2	AFd			18	32	32	37	105	50	796	2	1	2	2	2	2	0	0	0	0	9
4	11	F	T13/L1	3	NP	0.689751	401.629	40	77	65	66	174	97	915	2	3	3	3	1	3	1	0	1	0	15
4	11	F	T13/L1	3	AFv	0.541033	250.56	11	28	31	35	94	46	1035.5	2	3	3	3	1	3	1	0	1	0	15
4	11	F	T13/L1	3	AFd			20	36	33	37	102	49	992	2	3	3	3	1	3	1	0	1	0	15
4	11	F	L1/L2	4	NP	0.718154	425.984	26	67	58	60	148	81	987	3	2	3	2	1	3	1	0	1	0	13
4	11	F	L1/L2	4	AFv	0.593112	210.458	16	30	31	32	84	42	889	3	2	3	2	1	3	1	0	1	0	13
4	11	F	L1/L2	4	AFd			18	36	31	37	99	47	1041	3	2	3	2	1	3	1	0	1	0	13
4	11	F	L2/L3	5	NP	0.743723	392.806	39	106	92.5	91	198	134	969	2	1	3	1	2	3	1	0	3	0	14
4	11	F	L2/L3	5	AFv	0.527304	215.491	18	29	27	33	81	39	815	2	1	3	1	2	3	1	0	3	0	14
4	11	F	L2/L3	5	AFd			20	35	28	34	94	45	886	2	1	3	1	2	3	1	0	3	0	14
4	11	F	L3/L4	6	NP	0.756508	406.262	42	96	78	81	199	113	1128	2	1	3	2	1	3	1	0	1	0	12
4	11	F	L3/L4	6	AFv	0.575221	192.039	17	31	29	31	79	38	763	2	1	3	2	1	3	1	0	1	0	12
4	11	F	L3/L4	6	AFd			19	37	33	39	107	49	1024	2	1	3	2	1	3	1	0	1	0	12
4	11	F	L4/L5	7	NP	0.753602	565.84	38	95	82	84.5	200.5	116	1040	2	1	3	1	3	2	1	0	0	0	11
4	11	F	L4/L5	7	AFv	0.535632	216.973	19	31	29	32	76	41	756	2	1	3	1	3	2	1	0	0	0	11
4	11	F	L4/L5	7	AFd			19	36	31	36	99	45	914	2	1	3	1	3	2	1	0	0	0	11
4	11	F	L5/L6	8	NP	0.759239	549.961	34	123	111	115	231	151	903	2	1	3	3	1	3	0	0	0	0	11
4	11	F	L5/L6	8	AFv	0.549587	181.513	16	32	31	35	85	42	874	2	1	3	3	1	3	0	0	0	0	11
4	11	F	L5/L6	8	AFd			18	35	31	35	94	48	731	2	1	3	3	1	3	0	0	0	0	11
4	11	F	L6/L7	9	NP	0.789937	515.897	16	92	88.5	93	225	149	1077	2	1	3	2	2	3	0	0	0	0	11
4	11	F	L6/L7	9	AFv	0.557632	209.356	12	31	29	32	82	42	1069	2	1	3	2	2	3	0	0	0	0	11
4	11	F	L6/L7	9	AFd			14	38	32	35	108	56	819	2	1	3	2	2	3	0	0	0	0	11
4	11	F	L7/S1	10	NP	0.680723	157.179	3	47	44	48	175	82	266	4	3	3	4	5	3	2	1	3	1	25
4	11	F	L7/S1	10	AFv	0.64233	153.966	17	48	44	37	142	73	671	4	3	3	4	5	3	2	1	3	1	25
4	11	F	L7/S1	10	AFd			4	50	48	47	169	82.5	222	4	3	3	4	5	3	2	1	3	1	25
5	13.4	F	T11/T12	1	NP	0.697095	427.604	32	74	61	73	167	85	765	1	0	2	0	3	0	0	1	0	0	6
5	13.4	F	T11/T12	1	AFv	0.469729	133.596	14	36	33	34	91	50	710	1	0	2	0	3	0	0	1	0	0	6
5	13.4	F	T11/T12	1	AFd			5	44	29	32	125	54	819	1	0	2	0	3	0	0	1	0	0	6
5	13.4	F	T12/T13	2	NP	0.652616	481.1	32	74	64	66	154	88	917	2	2	3	2	3	2	1	1	0	1	15
5	13.4	F	T12/T13	2	AFv	0.543784	160.553	17	31	30	30	81	42	800	2	2	3	2	3	2	1	1	0	1	15
5	13.4	F	T12/T13	2	AFd			20	42	34	40	114	54	836	2	2	3	2	3	2	1	1	0	1	15
5	13.4	F	T13/L1	3	NP	0.64903	290.034	25	50	41	44	119	62	965	4	2	3	3	3	2	1	2	0	0	16
5	13.4	F	T13/L1	3	AFv	0.504808	170.347	12	29	29	31	78	41	937	4	2	3	3	3	2	1	2	0	0	16
5	13.4	F	T13/L1	3	AFd			16	41	36	44	113	53	963	4	2	3	3	3	2	1	2	0	0	16
5	13.4	F	L1/L2	4	NP	0.637546	312.835	31	51	45	46	119	61	945	3	1	3	2	5	2	1	2	0	1	17
5	13.4	F	L1/L2	4	AFv	0.521498	108.078	18	30	32	34	79	43	917	3	1	3	2	5	2	1	2	0	1	17
5	13.4	F	L1/L2	4	AFd			19	38	38	43	103	48	1001	3	1	3	2	5	2	1	2	0	1	17
5	13.4	F	L2/L3	5	NP	0.699795	301.771	33	76	64	65	161	91	1100	2	3	3	3	3	2	1	2	3	1	21
5	13.4	F	L2/L3	5	AFv	0.574273	97.0719	23	37	40	46	114	52	966	2	3	3	3	3	2	1	2	3	1	21
5	13.4	F	L2/L3	5	AFd			20	42	37	44	109	52	1096	2	3	3	3	3	2	1	2	3	1	21
5	13.4	F	L3/L4	6	NP	0.716981	361.576	26	64	56	57	137	77	1002	3	2	3	2	3	2	1	1	0	1	15
5	13.4	F	L3/L4	6	AFv	0.582071	159.073	16	32	30	30	74	39	996	3	2	3	2	3	2	1	1	0	1	15
5	13.4	F	L3/L4	6	AFd			18	39	37	44	109	51	1142	3	2	3	2	3	2	1	1	0	1	15
5	13.4	F	L4/L5	7	NP	0.487298	181.424	13	42	36	39	86	50	965	5	2	3	4	5	2	1	1	0	0	18
5	13.4	F	L4/L5	7	AFv	0.45898	146.053	15	40	39	44	93	53	817	5	2	3	4	5	2	1	1	0	0	18
5	13.4	F	L4/L5	7	AFd			10	37	31	35	88	44	949	5	2	3	4	5	2	1	1	0	0	18
5	13.4	F	L5/L6	8	NP	0.709507	392.928	36	80	69	71	169	98	910	2	0	3	1	3	1	1	1	0	0	10
5	13.4	F	L5/L6	8	AFv	0.508954	158.325	15	33	31	35	83.5	47	825	2	0	3	1	3	1	1	1	0	0	10
5	13.4	F	L5/L6	8	AFd			17	38	36	41	107	51	893	2	0	3	1	3	1	1	1	0	0	10
5	13.4	F	L6/L7	9	NP	0.746606	262.607	19	60	55	58	146	79	891	2	2	3	2	5	1	1	1	0	1	16
5	13.4	F	L6/L7	9	AFv	0.48017	181.962	15	29	30	31	80	39	823	2	2	3	2	5	1	1	1	0	1	16
5	13.4	F	L6/L7	9	AFd			17	42	39	42	116	56	777	2	2	3	2	5	1	1	1	0	1	16
5	13.4	F	L7/S1	10	NP	0.656347	154.715	20	56	59	51	143	90	642	3	3	3	3	3	2	1	1	0	1	17
5	13.4	F	L7/S1	10	AFv	0.592547	142.706	16	38	41	32	93	56	904	3	3	3	3	3	2	1	1	0	1	17
5	13.4	F	L7/S1	10	AFd			17	50	43	44	133	76	385	3	3	3	3	3	2	1	1	0	1	17
6	15.1	F	T11/T12	1	NP	0.756959	776.996	26	87	79	86	178	113	QC	2	1	3	1	1	1	0	0	0	0	7
6	15.1	F	T11/T12	1	AFv	0.567878	192.334	13	42	35	36	93	52	QC	2	1	3	1	1	1	0	0	0	0	7
6	15.1	F	T11/T12	1	AFd			12	60	43	39	146	79	QC	2	1	3	1	1	1	0	0	0	0	7
6	15.1	F	T12/T13	2	NP	0.755482	677.176	23	70	61.5	69	168	90	1018	2	1	3	2	1	1	0	1	0	0	9
6	15.1	F	T12/T13	2	AFv	0.560302	125.564	18	25	29	31.5	70	38	1049.5	2	1	3	2	1	1	0	1	0	0	9
6	15.1	F	T12/T13	2	AFd			18	49	37	41	119	62	1170	2	1	3	2	1	1	0	1	0	0	9
6	15.1	F	T13/L1	3	NP	0.767901	622.629	31	106	92	97	196	132	883	2	1	3	1	1	1	0	1	0	0	8
6	15.1	F	T13/L1	3	AFv	0.548482	153.261	15	28	31	33	66	40	1009	2	1	3	1	1	1	0	1	0	0	8
6	15.1	F	T13/L1	3	AFd			18	43	38	44	105	60	1249	2	1	3	1	1	1	0	1	0	0	8
6	15.1	F	L1/L2	4	NP	0.77146	873.749	32	107	96	102	205	135	907	2	1	3	1	1	1	0	0	0	0	7
6	15.1	F	L1/L2	4	AFv	0.57732	166.484	18	28	28	30	65	37	858	2	1	3	1	1	1	0	0	0	0	7
6	15.1	F	L1/L2	4	AFd			19	47	38	44	105	59	1374	2	1	3	1	1	1	0	0	0	0	7
6	15.1	F	L2/L3	5	NP	0.703614	264.018	10	45	37	41	107	52	951	4	QC	QC	QC	QC	QC	QC	QC	QC	QC	QC
6	15.1	F	L2/L3	5	AFv	0.571057	71.0269	16	31	29	31	70	39	847	4	QC	QC	QC	QC	QC	QC	QC	QC	QC	QC
6	15.1	F	L2/L3	5	AFd			18	44	39	46	111	57	1077	4	QC	QC	QC	QC	QC	QC	QC	QC	QC	QC
6	15.1	F	L3/L4	6	NP	0.681633	241.902	22	52	42	46	113	60	888	4	2	3	3	1	1	1	2	1	0	14
6	15.1	F	L3/L4	6	AFv	0.584009	154.888	18	31	31	32	71	40	704	4	2	3	3	1	1	1	2	1	0	14
6	15.1	F	L3/L4	6	AFd			17	38	31	36	92	45	1033	4	2	3	3	1	1	1	2	1	0	14
6	15.1	F	L4/L5	7	NP	0.749326	828.683	17	98	85	92	187	116	886	3	1	3	2	1	1	0	1	0	0	9
6	15.1	F	L4/L5	7	AFv	0.574092	208.395	18	33	30	32	74	41	825	3	1	3	2	1	1	0	1	0	0	9
6	15.1	F	L4/L5	7	AFd			18	47	37	43	104	57	946	3	1	3	2	1	1	0	1	0	0	9
6	15.1	F	L5/L6	8	NP	0.763089	543.403	24	103	94	101	210	132	890	3	1	3	1	2	1	0	1	0	0	9
6	15.1	F	L5/L6	8	AFv	0.586149	175.504	17	28	29	31	75	42	805	3	1	3	1	2	1	0	1	0	0	9
6	15.1	F	L5/L6	8	AFd			17	46	41	48	117	63	971	3	1	3	1	2	1	0	1	0	0	9
6	15.1	F	L6/L7	9	NP	0.736111	530.189	31	79	68	73	165	98	854	3	1	3	1	2	1	0	1	0	1	10
6	15.1	F	L6/L7	9	AFv	0.564895	196.216	16	28	28	31	78	39	QC	3	1	3	1	2	1	0	1	0	1	10
6	15.1	F	L6/L7	9	AFd			14	43	38	46	112	62	849	3	1	3	1	2	1	0	1	0	1	10
6	15.1	F	L7/S1	10	NP	0.738132	243.25	26	63	51	53	136	82	868	4	3	3	3	5	2	2	2	3	1	24
6	15.1	F	L7/S1	10	AFv	0.611511	70.6065	14.5	38	37	38	104	58	827	4	3	3	3	5	2	2	2	3	1	24
6	15.1	F	L7/S1	10	AFd			14	36	31	34	99	49	968	4	3	3	3	5	2	2	2	3	1	24
7	5	M	T11/T12	1	NP	0.838558	826.88	25	79	41	52	159	75	1142	1	0	1	0	0	0	0	0	0	1	2
7	5	M	T11/T12	1	AFv	0.589947	123.977	16	34	33	35	100	52.5	1105	1	0	1	0	0	0	0	0	0	1	2
7	5	M	T11/T12	1	AFd			4	50	35	44	150	66	824	1	0	1	0	0	0	0	0	0	1	2
7	5	M	T12/T13	2	NP	0.859677	256.777	46	142	130	138	312	188	1321	1	0	1	1	0	0	0	0	0	0	2
7	5	M	T12/T13	2	AFv	0.606349	161.276	16	37	28	28	77	42	1075	1	0	1	1	0	0	0	0	0	0	2
7	5	M	T12/T13	2	AFd			14	36	40	43	115	64	830	1	0	1	1	0	0	0	0	0	0	2
7	5	M	T13/L1	3	NP	0.857955	761.432	46	148	150	158	345	219	1324	1	0	2	1	1	0	1	0	0	0	5
7	5	M	T13/L1	3	AFv	0.599407	144.284	19	39	26	27	71	41	1042	1	0	2	1	1	0	1	0	0	0	5
7	5	M	T13/L1	3	AFd			16	33	34	35	93	53	968	1	0	2	1	1	0	1	0	0	0	5
7	5	M	L1/L2	4	NP	0.858333	495.589	34	145	143	152	338.5	205	1307	1	0	2	0	2	0	1	0	0	0	5
7	5	M	L1/L2	4	AFv	0.581769	109.65	9	42	25	28	72	38	907	1	0	2	0	2	0	1	0	0	0	5
7	5	M	L1/L2	4	AFd			15	36	31	33	89	48	1093	1	0	2	0	2	0	1	0	0	0	5
7	5	M	L2/L3	5	NP	0.823308	651.22	56	159	153	166	359	226	1338	1	0	2	1	1	0	1	0	0	0	5
7	5	M	L2/L3	5	AFv	0.583648	130.169	15	39	23	26	67	33	934	1	0	2	1	1	0	1	0	0	0	5
7	5	M	L2/L3	5	AFd			13	34	32	33	82	46	1022	1	0	2	1	1	0	1	0	0	0	5
7	5	M	L3/L4	6	NP	0.81831	409.542	53	166	167	178	375	247	1390	2	0	2	0	1	0	1	1	0	0	5
7	5	M	L3/L4	6	AFv	0.582979	151.183	17	40	24	27	68	33	1029	2	0	2	0	1	0	1	1	0	0	5
7	5	M	L3/L4	6	AFd			12	33	42	45	90	61	923	2	0	2	0	1	0	1	1	0	0	5
7	5	M	L4/L5	7	NP	0.825	865.342	48	137	133	140	300	194	1342	2	0	2	1	1	0	0	0	0	1	5
7	5	M	L4/L5	7	AFv	0.592126	167.481	17	35	24	28	72	36	1059	2	0	2	1	1	0	0	0	0	1	5
7	5	M	L4/L5	7	AFd			17	33	38	42	90	55	891	2	0	2	1	1	0	0	0	0	1	5
7	5	M	L5/L6	8	NP	0.836439	404.467	41	93	74	81	195	113	1284	3	0	2	0	3	1	2	0	0	0	8
7	5	M	L5/L6	8	AFv	0.570265	123.777	13	31	26	28	72	38.5	1120	3	0	2	0	3	1	2	0	0	0	8
7	5	M	L5/L6	8	AFd			15	28	32	36	88	51	761	3	0	2	0	3	1	2	0	0	0	8
7	5	M	L6/L7	9	NP	0.818436	558.321	46	100	95	102	247	139	1222	2	0	2	2	2	1	0	1	0	0	8
7	5	M	L6/L7	9	AFv	0.604859	144.951	17	34	25	27	79	37	1053	2	0	2	2	2	1	0	1	0	0	8
7	5	M	L6/L7	9	AFd			15	29	32	36	94	50	762	2	0	2	2	2	1	0	1	0	0	8
7	5	M	L7/S1	10	NP	0.748252	423.013	33	70	65	69	174	92	1028	3	1	3	1	5	1	1	1	0	1	14
7	5	M	L7/S1	10	AFv	0.650476	175.285	20	35	31	33	92	47	807	3	1	3	1	5	1	1	1	0	1	14
7	5	M	L7/S1	10	AFd			15	32	32	34	100	51	495	3	1	3	1	5	1	1	1	0	1	14
8	8.5	M	T11/T12	1	NP	0.765812	429.2	25	62	53	60	170	82	1076	2	2	3	2	3	2	1	1	2	1	17
8	8.5	M	T11/T12	1	AFv	0.643489	179.029	11	28	30	30	88	41	1050	2	2	3	2	3	2	1	1	2	1	17
8	8.5	M	T11/T12	1	AFd			10	49	37	47	155	69	751	2	2	3	2	3	2	1	1	2	1	17
8	8.5	M	T12/T13	2	NP	0.711243	349.736	27	51	45	50	135	66	1014	3	3	3	3	5	2	1	2	3	1	23
8	8.5	M	T12/T13	2	AFv	0.655473	86.8978	14	26	31	33	98	46.5	1138	3	3	3	3	5	2	1	2	3	1	23
8	8.5	M	T12/T13	2	AFd			14	35	32	36	103	48	1239	3	3	3	3	5	2	1	2	3	1	23
8	8.5	M	T13/L1	3	NP	0.708515	407.835	28	54	47	51	149.5	71.5	1109	3	2	3	2	3	2	1	2	2	1	18
8	8.5	M	T13/L1	3	AFv	0.641566	160.359	15	29	31	34	97	49	1169	3	2	3	2	3	2	1	2	2	1	18
8	8.5	M	T13/L1	3	AFd			16	37	34	38	111	51	1126	3	2	3	2	3	2	1	2	2	1	18
8	8.5	M	L1/L2	4	NP	0.714808	373.969	32	97	86	89	197	117	1139	3	2	3	1	4	1	1	1	2	1	16
8	8.5	M	L1/L2	4	AFv	0.629032	153.86	15	33	28	31	85	42	852	3	2	3	1	4	1	1	1	2	1	16
8	8.5	M	L1/L2	4	AFd			16	42	38	44	122	59	1052	3	2	3	1	4	1	1	1	2	1	16
8	8.5	M	L2/L3	5	NP	0.748521	352.082	33	137	118	127	287	172	1243	2	2	3	2	1	1	1	1	1	0	12
8	8.5	M	L2/L3	5	AFv	0.600332	119.402	12	29	27	27	71	37	854	2	2	3	2	1	1	1	1	1	0	12
8	8.5	M	L2/L3	5	AFd			14	38	35	41	118	54	1093	2	2	3	2	1	1	1	1	1	0	12
8	8.5	M	L3/L4	6	NP	0.768232	695.799	43	155	159	168	345	234	1119	2	0	2	1	1	0	0	1	0	0	5
8	8.5	M	L3/L4	6	AFv	0.609959	256.48	17	36	29	30	82	40	1028	2	0	2	1	1	0	0	1	0	0	5
8	8.5	M	L3/L4	6	AFd			14	31	29	30	83	43	1183	2	0	2	1	1	0	0	1	0	0	5
8	8.5	M	L4/L5	7	NP	0.805729	474.277	61	159	157	166	331	227	1107	2	0	3	0	1	0	0	0	0	0	4
8	8.5	M	L4/L5	7	AFv	0.595745	256.281	18	33	27	29	73	38	1014	2	0	3	0	1	0	0	0	0	0	4
8	8.5	M	L4/L5	7	AFd			15	33	30	28	75	41	794	2	0	3	0	1	0	0	0	0	0	4
8	8.5	M	L5/L6	8	NP	0.805936	512.23	50	161	162	173	351	237	1163	1	0	2	0	1	0	0	1	0	0	4
8	8.5	M	L5/L6	8	AFv	0.620737	286.323	16	38.5	28	31	87	42	1026	1	0	2	0	1	0	0	1	0	0	4
8	8.5	M	L5/L6	8	AFd			11	32	29	28	82	36	895	1	0	2	0	1	0	0	1	0	0	4
8	8.5	M	L6/L7	9	NP	0.817294	764.952	54	168	148	160	339	219	1197	1	0	2	1	1	0	0	0	0	0	4
8	8.5	M	L6/L7	9	AFv	0.625654	331.716	16	34	30	35	98	44	1141	1	0	2	1	1	0	0	0	0	0	4
8	8.5	M	L6/L7	9	AFd			14	40	33	43	117	59	682	1	0	2	1	1	0	0	0	0	0	4
8	8.5	M	L7/S1	10	NP	0.787582	713.964	34	62	59	63	181.5	103	1184	3	2	3	2	4	1	1	1	3	1	18
8	8.5	M	L7/S1	10	AFv	0.696629	139.744	12	29	33	32	106	55	806	3	2	3	2	4	1	1	1	3	1	18
8	8.5	M	L7/S1	10	AFd			18	38	36	42	129	65	1027	3	2	3	2	4	1	1	1	3	1	18
9	9.2	M	T11/T12	1	NP	QC	QC	28	62	58.5	62	150	83.5	1068	3	QC	QC	QC	QC	QC	QC	QC	QC	QC	QC
9	9.2	M	T11/T12	1	AFv	QC	QC	14	34	31	32	72	43	585	3	QC	QC	QC	QC	QC	QC	QC	QC	QC	QC
9	9.2	M	T11/T12	1	AFd			10	38	35	36	100	81	1120	3	QC	QC	QC	QC	QC	QC	QC	QC	QC	QC
9	9.2	M	T12/T13	2	NP	0.71875	834.725	30	74	72	74	182	105	1093	2	1	3	0	1	0	0	0	0	0	5
9	9.2	M	T12/T13	2	AFv	0.6	289.625	19	32	26	26	76	43	1211	2	1	3	0	1	0	0	0	0	0	5
9	9.2	M	T12/T13	2	AFd			10	44	40	40	107	70	316	2	1	3	0	1	0	0	0	0	0	5
9	9.2	M	T13/L1	3	NP	0.729008	834.389	15	60	52	59	166	88	1114	5	3	3	3	4	2	2	3	3	1	24
9	9.2	M	T13/L1	3	AFv	0.592157	269.007	10	38	30	33	99.5	47	871.5	5	3	3	3	4	2	2	3	3	1	24
9	9.2	M	T13/L1	3	AFd			9	43	37	41	113	62	1330	5	3	3	3	4	2	2	3	3	1	24
9	9.2	M	L1/L2	4	NP	0.705479	405.588	27	56	50	52	130	74	1157	3	1	3	1	3	2	0	1	0	1	12
9	9.2	M	L1/L2	4	AFv	0.731707	489.927	14	30	26	27	65	39	891	3	1	3	1	3	2	0	1	0	1	12
9	9.2	M	L1/L2	4	AFd			9	45	40	42	106	56	973	3	1	3	1	3	2	0	1	0	1	12
9	9.2	M	L2/L3	5	NP	0.707113	417.043	28	62	56	58	139	82	1187	3	2	3	2	3	1	0	0	0	1	12
9	9.2	M	L2/L3	5	AFv	0.631373	176.322	13	35	27	30	75	46	938	3	2	3	2	3	1	0	0	0	1	12
9	9.2	M	L2/L3	5	AFd			10	48	39	41	108	52	1114	3	2	3	2	3	1	0	0	0	1	12
9	9.2	M	L3/L4	6	NP	0.706897	641.937	27	81	79	81	187	116	1151	1	1	3	2	3	1	0	1	0	0	11
9	9.2	M	L3/L4	6	AFv	0.55942	218.334	16	28	25	27	64	36	819	1	1	3	2	3	1	0	1	0	0	11
9	9.2	M	L3/L4	6	AFd			9	43	36	39	99	66	1025	1	1	3	2	3	1	0	1	0	0	11
9	9.2	M	L4/L5	7	NP	0.740634	828.746	30	70	67	70	168	99	1126	3	1	3	1	2	1	0	1	0	0	9
9	9.2	M	L4/L5	7	AFv	0.581731	218.052	10	27	19	21	59	32	932	3	1	3	1	2	1	0	1	0	0	9
9	9.2	M	L4/L5	7	AFd			10	35	29	30	81	58	871	3	1	3	1	2	1	0	1	0	0	9
9	9.2	M	L5/L6	8	NP	0.666667	795.541	29	70	65	70	175	101	1093	1	1	3	1	1	1	0	0	0	0	7
9	9.2	M	L5/L6	8	AFv	0.561404	235.511	11	28	22	23	61.5	32	927	1	1	3	1	1	1	0	0	0	0	7
9	9.2	M	L5/L6	8	AFd			9	36	26	29	82	58	985	1	1	3	1	1	1	0	0	0	0	7
9	9.2	M	L6/L7	9	NP	0.70566	689.706	33	85	85	89	209	128	1134	1	0	3	0	1	0	0	0	0	0	4
9	9.2	M	L6/L7	9	AFv	0.528302	270.803	14	26	22	22	57	33	900	1	0	3	0	1	0	0	0	0	0	4
9	9.2	M	L6/L7	9	AFd			11	34	30	31	81	80	1034	1	0	3	0	1	0	0	0	0	0	4
9	9.2	M	L7/S1	10	NP	0.698413	775.342	23	62	80	58.5	144	97	906	4	3	3	3	2	2	1	1	0	1	16
9	9.2	M	L7/S1	10	AFv	0.555215	234.162	15	50	48	35	101	59	892	4	3	3	3	2	2	1	1	0	1	16
9	9.2	M	L7/S1	10	AFd			17	55	76	54	138	69	953	4	3	3	3	2	2	1	1	0	1	16
10	10.4	M	T11/T12	1	NP	0.716346	744.749	20	77	60	69	175	99	918	1	0	1	0	1	0	0	0	0	1	3
10	10.4	M	T11/T12	1	AFv	0.545977	215.887	14	36	33	33	96.5	54	731	1	0	1	0	1	0	0	0	0	1	3
10	10.4	M	T11/T12	1	AFd			6	48	31	33	129	63	416	1	0	1	0	1	0	0	0	0	1	3
10	10.4	M	T12/T13	2	NP	0.706294	473.833	18	46	39	44	105	58	1101	3	0	3	1	3	2	1	1	0	0	11
10	10.4	M	T12/T13	2	AFv	0.586957	130.575	13	25	30	32	77	44	735	3	0	3	1	3	2	1	1	0	0	11
10	10.4	M	T12/T13	2	AFd			12	40	33	38	104	57	713	3	0	3	1	3	2	1	1	0	0	11
10	10.4	M	T13/L1	3	NP	0.724409	506.654	33	103	91	98	213	129	1084	1	0	1	1	1	0	0	0	0	0	3
10	10.4	M	T13/L1	3	AFv	0.600379	138.881	17	27	31	32	73	39	854	1	0	1	1	1	0	0	0	0	0	3
10	10.4	M	T13/L1	3	AFd			14	39	39	41	105	57	832	1	0	1	1	1	0	0	0	0	0	3
10	10.4	M	L1/L2	4	NP	0.745387	612.773	27	99	87	94	201	125	1032	1	0	2	1	1	0	0	0	0	1	5
10	10.4	M	L1/L2	4	AFv	0.603571	170.649	17	27	33	34	76	42	779	1	0	2	1	1	0	0	0	0	1	5
10	10.4	M	L1/L2	4	AFd			14	45	42	44	105	58	879	1	0	2	1	1	0	0	0	0	1	5
10	10.4	M	L2/L3	5	NP	0.752735	721.23	24	99	88	94	205	125	1102	1	0	2	0	1	1	0	0	0	0	4
10	10.4	M	L2/L3	5	AFv	0.581059	188.518	13	28	27	29	69	38	953	1	0	2	0	1	1	0	0	0	0	4
10	10.4	M	L2/L3	5	AFd			15	38	39	42.5	99	54	848	1	0	2	0	1	1	0	0	0	0	4
10	10.4	M	L3/L4	6	NP	0.766038	667.046	27	83	76	83	178	107	1093	2	0	1	2	1	1	1	1	1	0	8
10	10.4	M	L3/L4	6	AFv	0.572954	140.12	17	28.5	31	31	72	39	835	2	0	1	2	1	1	1	1	1	0	8
10	10.4	M	L3/L4	6	AFd			14	37	41	45	97	56	805	2	0	1	2	1	1	1	1	1	0	8
10	10.4	M	L4/L5	7	NP	0.76569	476.73	23	95	84	92	199	120	893	1	1	2	1	1	1	1	0	0	0	7
10	10.4	M	L4/L5	7	AFv	0.53621	185.825	11	34	29	30	75	40	981	1	1	2	1	1	1	1	0	0	0	7
10	10.4	M	L4/L5	7	AFd			17	37	37	37	96	54	815	1	1	2	1	1	1	1	0	0	0	7
10	10.4	M	L5/L6	8	NP	0.791165	530.948	27.5	89.5	85	93	194	121	864	1	0	1	0	0	0	0	0	0	0	1
10	10.4	M	L5/L6	8	AFv	0.52994	247.976	13	30	34	34	82	43	1015	1	0	1	0	0	0	0	0	0	0	1
10	10.4	M	L5/L6	8	AFd			17	46	37	45	109	63	587	1	0	1	0	0	0	0	0	0	0	1
10	10.4	M	L6/L7	9	NP	0.772358	683.021	36	103	95	105	228	140	978	1	1	3	1	1	1	0	0	1	0	8
10	10.4	M	L6/L7	9	AFv	0.592319	173.557	12	28	33	32	84	46	937	1	1	3	1	1	1	0	0	1	0	8
10	10.4	M	L6/L7	9	AFd			14	47	43	52	117	67	888	1	1	3	1	1	1	0	0	1	0	8
10	10.4	M	L7/S1	10	NP	0.790698	573.362	42	103	85	93	224	128	994	1	0	1	0	1	0	0	1	0	0	3
10	10.4	M	L7/S1	10	AFv	0.580332	68.8659	9	26	32	33	92	45	1193	1	0	1	0	1	0	0	1	0	0	3
10	10.4	M	L7/S1	10	AFd			16	37	32	36	108	54	823	1	0	1	0	1	0	0	1	0	0	3
11	10.5	M	T11/T12	1	NP	0.775641	696.702	27	81	64	74	170	94	905	2	1	2	1	0	0	0	0	0	1	5
11	10.5	M	T11/T12	1	AFv	0.538462	282.056	17	36	34	38	93	50	833	2	1	2	1	0	0	0	0	0	1	5
11	10.5	M	T11/T12	1	AFd			10	60	40	39	138	68	693	2	1	2	1	0	0	0	0	0	1	5
11	10.5	M	T12/T13	2	NP	0.737662	871.833	38	102	89	93	202	125	901	2	1	2	0	3	0	0	1	0	0	7
11	10.5	M	T12/T13	2	AFv	0.601911	159.645	20	32	34	35	77	48	938	2	1	2	0	3	0	0	1	0	0	7
11	10.5	M	T12/T13	2	AFd			14	45	35	40	113	64	851	2	1	2	0	3	0	0	1	0	0	7
11	10.5	M	T13/L1	3	NP	0.72693	602.809	33	87	76	81	170	107	965	2	1	1	1	3	1	0	1	0	0	8
11	10.5	M	T13/L1	3	AFv	0.569118	205.409	21	31	33	35	72	43	884	2	1	1	1	3	1	0	1	0	0	8
11	10.5	M	T13/L1	3	AFd			18	42	37	43	100	58	857	2	1	1	1	3	1	0	1	0	0	8
11	10.5	M	L1/L2	4	NP	0.724534	532.701	35	97	86	89	190	124	933	2	1	0	1	3	1	0	0	0	0	6
11	10.5	M	L1/L2	4	AFv	0.553696	174.722	18	29	28	30	61	35	846	2	1	0	1	3	1	0	0	0	0	6
11	10.5	M	L1/L2	4	AFd			18	35	34	40	91	51	965	2	1	0	1	3	1	0	0	0	0	6
11	10.5	M	L2/L3	5	NP	0.783217	965.138	35	109	97	100	207	144	944	2	0	2	0	1	0	0	1	0	0	4
11	10.5	M	L2/L3	5	AFv	0.595449	266.217	18	32	29	32	62	37	878	2	0	2	0	1	0	0	1	0	0	4
11	10.5	M	L2/L3	5	AFd			16	40	33	40	89	49	966	2	0	2	0	1	0	0	1	0	0	4
11	10.5	M	L3/L4	6	NP	0.759369	811.251	31	106	97	99	203	138	945	2	0	1	0	3	1	0	1	0	0	6
11	10.5	M	L3/L4	6	AFv	0.567715	201.371	19	29	29	30	63	37	821	2	0	1	0	3	1	0	1	0	0	6
11	10.5	M	L3/L4	6	AFd			17	38	33	38	94	49	850	2	0	1	0	3	1	0	1	0	0	6
11	10.5	M	L4/L5	7	NP	0.690171	692.609	29	112	100	112	221	142	874	2	0	1	0	1	0	0	1	0	0	3
11	10.5	M	L4/L5	7	AFv	0.551845	267.849	18	33	33	38	82	46	818	2	0	1	0	1	0	0	1	0	0	3
11	10.5	M	L4/L5	7	AFd			19	43	35	43	103	57	809	2	0	1	0	1	0	0	1	0	0	3
11	10.5	M	L5/L6	8	NP	0.757895	584.032	35	116	108	114	243	159	893	2	0	1	0	1	0	0	0	0	0	2
11	10.5	M	L5/L6	8	AFv	0.530752	210.26	16	28	28	29	71	43	972	2	0	1	0	1	0	0	0	0	0	2
11	10.5	M	L5/L6	8	AFd			19	39	32	35	93	52	938	2	0	1	0	1	0	0	0	0	0	2
11	10.5	M	L6/L7	9	NP	0.759322	309.958	34	122	114	116	250	169	856	2	0	1	1	0	0	0	0	0	0	2
11	10.5	M	L6/L7	9	AFv	0.575309	338.751	12	30	28	32	75	39	746	2	0	1	1	0	0	0	0	0	0	2
11	10.5	M	L6/L7	9	AFd			16	39	37	44	107	60	1037	2	0	1	1	0	0	0	0	0	0	2
11	10.5	M	L7/S1	10	NP	0.800866	629.331	33	94	86	86	205	131	746	2	0	1	1	1	0	0	0	0	0	3
11	10.5	M	L7/S1	10	AFv	0.629696	228.395	20	36	38	37	85	55	865	2	0	1	1	1	0	0	0	0	0	3
11	10.5	M	L7/S1	10	AFd			15	37	35	37	106	56	541	2	0	1	1	1	0	0	0	0	0	3
12	12.3	M	T11/T12	1	NP	QC	QC	29	86	81	87	203	119	976	2	2	3	2	2	2	0	0	0	1	12
12	12.3	M	T11/T12	1	AFv	QC	QC	14	35	30	31	77	40	702.5	2	2	3	2	2	2	0	0	0	1	12
12	12.3	M	T11/T12	1	AFd			18	37	37	40	103	52	842	2	2	3	2	2	2	0	0	0	1	12
12	12.3	M	T12/T13	2	NP	QC	QC	22	95	90	94	219	126	924	2	1	3	2	2	1	0	0	0	0	9
12	12.3	M	T12/T13	2	AFv	QC	QC	19	33	29	30	70	41	846	2	1	3	2	2	1	0	0	0	0	9
12	12.3	M	T12/T13	2	AFd			20	38	35	36	104	56	757	2	1	3	2	2	1	0	0	0	0	9
12	12.3	M	T13/L1	3	NP	QC	QC	40	97	91	99	220	130	970	2	1	1	2	1	1	0	0	0	0	6
12	12.3	M	T13/L1	3	AFv	QC	QC	18	29	30	31	68	41	495	2	1	1	2	1	1	0	0	0	0	6
12	12.3	M	T13/L1	3	AFd			21	39	35	39	99	52	767	2	1	1	2	1	1	0	0	0	0	6
12	12.3	M	L1/L2	4	NP	QC	QC	33	101	95	100	223	134	947	2	1	1	2	1	1	0	0	0	0	6
12	12.3	M	L1/L2	4	AFv	QC	QC	16	31	31	32	73	40	580	2	1	1	2	1	1	0	0	0	0	6
12	12.3	M	L1/L2	4	AFd			19	37	36	40	101	52	871	2	1	1	2	1	1	0	0	0	0	6
12	12.3	M	L2/L3	5	NP	QC	QC	35	100	93	99	225	131	932	2	2	3	3	0	0	0	1	0	1	10
12	12.3	M	L2/L3	5	AFv	QC	QC	17	32	32	31	77	40	796	2	2	3	3	0	0	0	1	0	1	10
12	12.3	M	L2/L3	5	AFd			18	36	37	39	103	51	826	2	2	3	3	0	0	0	1	0	1	10
12	12.3	M	L3/L4	6	NP	QC	QC	27	88	84	88	204	115	911	2	1	3	1	2	1	0	0	0	1	9
12	12.3	M	L3/L4	6	AFv	QC	QC	18	42	35	35	89	49	827	2	1	3	1	2	1	0	0	0	1	9
12	12.3	M	L3/L4	6	AFd			17	39	37	39	94	52	733	2	1	3	1	2	1	0	0	0	1	9
12	12.3	M	L4/L5	7	NP	QC	QC	24	89	85	88	200	113	850	2	0	3	0	1	1	0	0	0	0	5
12	12.3	M	L4/L5	7	AFv	QC	QC	15	37	33	35	86	45	1064	2	0	3	0	1	1	0	0	0	0	5
12	12.3	M	L4/L5	7	AFd			18	37	36	36	91	46	674	2	0	3	0	1	1	0	0	0	0	5
12	12.3	M	L5/L6	8	NP	QC	QC	24	95	92	95	210	126	716	2	1	3	1	1	1	0	0	0	0	7
12	12.3	M	L5/L6	8	AFv	QC	QC	9	34	33	33	75	39	790	2	1	3	1	1	1	0	0	0	0	7
12	12.3	M	L5/L6	8	AFd			18	38	42	45	105	61	602	2	1	3	1	1	1	0	0	0	0	7
12	12.3	M	L6/L7	9	NP	QC	QC	17	94.5	78	95.5	185.5	144	781	2	1	3	2	1	1	1	0	0	0	9
12	12.3	M	L6/L7	9	AFv	QC	QC	12	37	36	35	69	54	660	2	1	3	2	1	1	1	0	0	0	9
12	12.3	M	L6/L7	9	AFd			13	40	39	39	83	47	636	2	1	3	2	1	1	1	0	0	0	9
12	12.3	M	L7/S1	10	NP	QC	QC	19	58	95	60.5	90	195.5	QC	3	2	2	3	1	1	1	0	0	0	10
12	12.3	M	L7/S1	10	AFv	QC	QC	30	51	56	62	95	167	QC	3	2	2	3	1	1	1	0	0	0	10
12	12.3	M	L7/S1	10	AFd			14	53	67	59	73	253	QC	3	2	2	3	1	1	1	0	0	0	10
13	13	M	T11/T12	1	NP	0.780439	653.879	17	60	49	58	172	88	920	2	0	1	0	1	0	0	1	0	1	4
13	13	M	T11/T12	1	AFv	0.601744	170.808	13	43	37	42	107	62	1267	2	0	1	0	1	0	0	1	0	1	4
13	13	M	T11/T12	1	AFd			5	50	40	50	161	81	687	2	0	1	0	1	0	0	1	0	1	4
13	13	M	T12/T13	2	NP	0.797178	747.378	34	94	88	95	218	127	997	2	0	3	1	0	0	0	0	0	0	4
13	13	M	T12/T13	2	AFv	0.591772	219.08	13	31	35	36	80	44	884	2	0	3	1	0	0	0	0	0	0	4
13	13	M	T12/T13	2	AFd			12	44	39	42	124	70	767	2	0	3	1	0	0	0	0	0	0	4
13	13	M	T13/L1	3	NP	0.760402	504.132	27	107	95	99	218	133	953	2	1	3	2	0	0	0	0	0	0	6
13	13	M	T13/L1	3	AFv	0.585366	160.843	12	28	33	37	78	44	832	2	1	3	2	0	0	0	0	0	0	6
13	13	M	T13/L1	3	AFd			25	39	40	42	107	62	826	2	1	3	2	0	0	0	0	0	0	6
13	13	M	L1/L2	4	NP	0.740286	310.732	34	60	56	59	152	76	1093	3	3	3	3	5	2	2	1	3	1	23
13	13	M	L1/L2	4	AFv	0.698758	107.228	16	40	40	45	110	54	1266	3	3	3	3	5	2	2	1	3	1	23
13	13	M	L1/L2	4	AFd			12	41	39	41	111	56	951	3	3	3	3	5	2	2	1	3	1	23
13	13	M	L2/L3	5	NP	0.77665	668.13	34	112	101	105	232	146.5	969	2	QC	QC	QC	QC	QC	QC	QC	QC	QC	QC
13	13	M	L2/L3	5	AFv	0.599198	165.972	16	32	31	32	75	42	984	2	QC	QC	QC	QC	QC	QC	QC	QC	QC	QC
13	13	M	L2/L3	5	AFd			13	33	33	37	92	52	973	2	QC	QC	QC	QC	QC	QC	QC	QC	QC	QC
13	13	M	L3/L4	6	NP	0.77592	634.817	37	114	100	104	225	141	979	2	0	3	0	2	1	1	1	0	0	8
13	13	M	L3/L4	6	AFv	0.578947	212.129	11	28	29	30	70	39	792	2	0	3	0	2	1	1	1	0	0	8
13	13	M	L3/L4	6	AFd			20	38	39	42	106	66	929	2	0	3	0	2	1	1	1	0	0	8
13	13	M	L4/L5	7	NP	0.798561	1049.87	30	108.5	96	101	219	139	941	2	1	3	1	0	0	0	0	0	0	5
13	13	M	L4/L5	7	AFv	0.595285	166.327	13	31	32	34	83	46	914	2	1	3	1	0	0	0	0	0	0	5
13	13	M	L4/L5	7	AFd			17	38	35.5	40	100.5	58	905	2	1	3	1	0	0	0	0	0	0	5
13	13	M	L5/L6	8	NP	0.798095	790.169	31	113	102	103	230	141	1016	2	2	3	3	0	0	0	0	0	0	8
13	13	M	L5/L6	8	AFv	0.634615	107.111	11	31	33	34	89	45	1011	2	2	3	3	0	0	0	0	0	0	8
13	13	M	L5/L6	8	AFd			14	36	37	41	107.5	58	963	2	2	3	3	0	0	0	0	0	0	8
13	13	M	L6/L7	9	NP	0.772374	183.782	25	92	104	81.5	215	150	1115	2	2	3	3	3	1	1	1	0	0	14
13	13	M	L6/L7	9	AFv	0.644444	149.524	12	29	34	30	81	49	1425	2	2	3	3	3	1	1	1	0	0	14
13	13	M	L6/L7	9	AFd			13	49	47	44	139	80	1092	2	2	3	3	3	1	1	1	0	0	14
13	13	M	L7/S1	10	NP	0.803665	305.542	31	90	77	71	217	110	1087	3	1	3	2	3	1	1	1	0	0	12
13	13	M	L7/S1	10	AFv	0.675726	202.282	21	51	40	37	109	52	QC	3	1	3	2	3	1	1	1	0	0	12
13	13	M	L7/S1	10	AFd			22	49	51	41	132	69	896	3	1	3	2	3	1	1	1	0	0	12
14	13.3	M	T11/T12	1	NP	QC	QC	29	81	74	79	182	107	724	2	1	2	1	0	0	0	0	0	0	4
14	13.3	M	T11/T12	1	AFv	QC	QC	21	51	39	49	139	70	558	2	1	2	1	0	0	0	0	0	0	4
14	13.3	M	T11/T12	1	AFd			11	37	44	44	113	65	926	2	1	2	1	0	0	0	0	0	0	4
14	13.3	M	T12/T13	2	NP	QC	QC	23	104	102	105	226	140	879	2	0	2	0	1	0	0	0	0	1	4
14	13.3	M	T12/T13	2	AFv	QC	QC	18	44	34	38	106	59	648	2	0	2	0	1	0	0	0	0	1	4
14	13.3	M	T12/T13	2	AFd			16	35	36	38	105	50	959	2	0	2	0	1	0	0	0	0	1	4
14	13.3	M	T13/L1	3	NP	QC	QC	22	110	100	109	228	147	985	2	1	2	0	2	1	0	0	0	0	6
14	13.3	M	T13/L1	3	AFv	QC	QC	18	41	29	30	92	60	770	2	1	2	0	2	1	0	0	0	0	6
14	13.3	M	T13/L1	3	AFd			12	42	39	41	113	55	966	2	1	2	0	2	1	0	0	0	0	6
14	13.3	M	L1/L2	4	NP	QC	QC	15	96	88	89	222	145	835	3	1	2	2	3	1	0	0	0	0	9
14	13.3	M	L1/L2	4	AFv	QC	QC	16	40	37	39	118	54	958	3	1	2	2	3	1	0	0	0	0	9
14	13.3	M	L1/L2	4	AFd			15	47	43	46	129	62	854	3	1	2	2	3	1	0	0	0	0	9
14	13.3	M	L2/L3	5	NP	QC	QC	32	101.5	92.5	88	210	147	760	2	1	2	2	4	2	1	1	0	0	13
14	13.3	M	L2/L3	5	AFv	QC	QC	17	39	34	37	103	52	774	2	1	2	2	4	2	1	1	0	0	13
14	13.3	M	L2/L3	5	AFd			17	43	44	46	132	69	624	2	1	2	2	4	2	1	1	0	0	13
14	13.3	M	L3/L4	6	NP	QC	QC	24	104	96	97	224	145	759	2	1	2	1	1	0	0	0	0	0	5
14	13.3	M	L3/L4	6	AFv	QC	QC	17	41	31	30	93	45	691	2	1	2	1	1	0	0	0	0	0	5
14	13.3	M	L3/L4	6	AFd			18	37	37	39	112	55	962	2	1	2	1	1	0	0	0	0	0	5
14	13.3	M	L4/L5	7	NP	QC	QC	32	101	93	90	217	125	738	2	0	1	0	1	0	0	0	0	0	2
14	13.3	M	L4/L5	7	AFv	QC	QC	12	37	34	35	89	43	726	2	0	1	0	1	0	0	0	0	0	2
14	13.3	M	L4/L5	7	AFd			17	38	42	43	111	58	895	2	0	1	0	1	0	0	0	0	0	2
14	13.3	M	L5/L6	8	NP	QC	QC	33	103	89	100	200	133	673	2	0	3	1	1	0	0	0	0	0	5
14	13.3	M	L5/L6	8	AFv	QC	QC	16	43.5	41	40	91	53	912	2	0	3	1	1	0	0	0	0	0	5
14	13.3	M	L5/L6	8	AFd			18	41	44	45.5	102	64	680	2	0	3	1	1	0	0	0	0	0	5
14	13.3	M	L6/L7	9	NP	QC	QC	16	53.5	38	51	78	84.5	715	4	2	3	2	6	2	2	1	1	1	20
14	13.3	M	L6/L7	9	AFv	QC	QC	12	35	35	32	62	44	638	4	2	3	2	6	2	2	1	1	1	20
14	13.3	M	L6/L7	9	AFd			15	44	34.5	44	69	54	471	4	2	3	2	6	2	2	1	1	1	20
14	13.3	M	L7/S1	10	NP	QC	QC	9	58	29	71	56	136	187.5	5	2	3	3	5	2	2	3	1	0	21
14	13.3	M	L7/S1	10	AFv	QC	QC	15	55	44	158	58	186	376	5	2	3	3	5	2	2	3	1	0	21
14	13.3	M	L7/S1	10	AFd			8	53	40	65	51	433	249	5	2	3	3	5	2	2	3	1	0	21
15	15.5	M	T11/T12	1	NP	QC	QC	24	80	70	73	134	102	542	1	1	2	2	1	0	0	0	0	1	7
15	15.5	M	T11/T12	1	AFv	QC	QC	16	47	47	47	98	69	750	1	1	2	2	1	0	0	0	0	1	7
15	15.5	M	T11/T12	1	AFd			13	35	43	40	70	47	669	1	1	2	2	1	0	0	0	0	1	7
15	15.5	M	T12/T13	2	NP	QC	QC	28	82	78	79	159	99	731	2	1	3	1	3	0	0	0	0	0	8
15	15.5	M	T12/T13	2	AFv	QC	QC	15	31	35	32	73	42	693.5	2	1	3	1	3	0	0	0	0	0	8
15	15.5	M	T12/T13	2	AFd			12	37	42	44	94	54	812	2	1	3	1	3	0	0	0	0	0	8
15	15.5	M	T13/L1	3	NP	QC	QC	26	83	80	83	183	104	924	2	1	3	1	3	0	0	0	0	0	8
15	15.5	M	T13/L1	3	AFv	QC	QC	16	38	39	39	90	54.5	693	2	1	3	1	3	0	0	0	0	0	8
15	15.5	M	T13/L1	3	AFd			16	32	41	43	107.5	54	759	2	1	3	1	3	0	0	0	0	0	8
15	15.5	M	L1/L2	4	NP	QC	QC	34	85	78	81	184	105	924	2	0	2	1	2	0	0	0	0	1	6
15	15.5	M	L1/L2	4	AFv	QC	QC	18	35	35	33	84	50	802	2	0	2	1	2	0	0	0	0	1	6
15	15.5	M	L1/L2	4	AFd			20	39	42	44	116	58	693	2	0	2	1	2	0	0	0	0	1	6
15	15.5	M	L2/L3	5	NP	QC	QC	31	84	77	83	189	107	888	2	1	3	1	1	0	0	0	0	0	6
15	15.5	M	L2/L3	5	AFv	QC	QC	17	33	32	31	83	46	761	2	1	3	1	1	0	0	0	0	0	6
15	15.5	M	L2/L3	5	AFd			20	45	45	49	124	62	710	2	1	3	1	1	0	0	0	0	0	6
15	15.5	M	L3/L4	6	NP	QC	QC	30	82	75	77	181	103	898	2	0	1	1	2	0	0	0	0	0	4
15	15.5	M	L3/L4	6	AFv	QC	QC	12	26	35	31	75	48	730	2	0	1	1	2	0	0	0	0	0	4
15	15.5	M	L3/L4	6	AFd			16	41	36	39	108	57	548	2	0	1	1	2	0	0	0	0	0	4
15	15.5	M	L4/L5	7	NP	QC	QC	28	72	67	65	157	102	857	2	1	3	1	2	1	0	0	0	0	8
15	15.5	M	L4/L5	7	AFv	QC	QC	15	29	49	40	89	71	801	2	1	3	1	2	1	0	0	0	0	8
15	15.5	M	L4/L5	7	AFd			15	36	44	39	96	60	497	2	1	3	1	2	1	0	0	0	0	8
15	15.5	M	L5/L6	8	NP	QC	QC	28	80	77	75	171	113	826	2	0	2	1	1	1	0	0	0	1	6
15	15.5	M	L5/L6	8	AFv	QC	QC	14	30	46	35	82	63	771	2	0	2	1	1	1	0	0	0	1	6
15	15.5	M	L5/L6	8	AFd			17	43	40.5	38	102	74	405	2	0	2	1	1	1	0	0	0	1	6
15	15.5	M	L6/L7	9	NP	QC	QC	32	76	71	77	177	98	732	2	1	2	1	3	1	0	0	0	0	8
15	15.5	M	L6/L7	9	AFv	QC	QC	16	25	35	34	86	43	491	2	1	2	1	3	1	0	0	0	0	8
15	15.5	M	L6/L7	9	AFd			15	46	37	42	122	66	743	2	1	2	1	3	1	0	0	0	0	8
15	15.5	M	L7/S1	10	NP	QC	QC	22	51	47	50	139	70	626	3	2	3	3	3	2	1	0	0	0	14
15	15.5	M	L7/S1	10	AFv	QC	QC	22	36	35	38	103	49	793	3	2	3	3	3	2	1	0	0	0	14
15	15.5	M	L7/S1	10	AFd			17	38	37	38	127	58	690	3	2	3	3	3	2	1	0	0	0	14
